# Supplementary material for: Early Intrableb Features on Anterior Segment Swept-Source Optical Coherence Tomography Predict Surgical Success After Trabeculectomy in Uveitic and Neovascular Glaucoma
Source: J Clin Med. 2025 Aug 5;14(15):5499. doi: 10.3390/jcm14155499 (PMC12347853; doi:10.3390/jcm14155499)
Supplement: Supplementary file 1 [file jcm-14-05499-s001.zip]

Archive with 1 entries (1 files):
- jcm-3786172-supplementary.pdf
